# Supplementary material for: Genome-Wide Identification, Characterization, and Expression Analysis of CHS Gene Family Members in Chrysanthemum nankingense
Source: Genes (Basel). 2022 Nov 18;13(11):2145. doi: 10.3390/genes13112145 (PMC9690667; doi:10.3390/genes13112145)
Supplement: Supplementary file 1 [file genes-13-02145-s001.zip › Supplementary Table S2.xlsx]

## Sheet: Sheet1
Supplementary Table S2. The FPKM values of identified CnCHS genes
Gene	Bud_2_1	Bud_2_2	Bud_2_3	Bud_4_1	Bud_4_2	Bud_4_3	Bud_8_1	Bud_8_2	Bud_8_3	Bud_X2_1	Bud_X2_2	Bud_X2_3	D_Pe1	D_Pe2	D_Pe3	D_Pi1	D_Pi2	D_Pi3	D_St1	D_St2	D_St3	Leaf_1	Leaf_2	Leaf_3	R_Pe1	R_Pe2	R_Pe3	R_Pi1	R_Pi2	R_Pi3	Root_1	Root_2	Root_3	Shoot_1	Shoot_2	Shoot_3	Stem_1	Stem_2	Stem_3
CnCHS1	0	0	0	0.13	0	0	0.06	0.12	0	0.12	0.12	0.1	0	0	0	0	0	0	0.13	0	0.12	0	0	0	0.31	0.25	0.22	0.06	0	0	0	0	0	0	0.16	0	0.14	0.18	0.13
CnCHS2	0	0.08	0.09	0.2	0.28	0.16	0.28	0	0.56	0	0	0	0.28	0.81	0.54	0	0	0.1	0.29	0	0.09	0.08	0.1	0.5	0	0	0.08	0.49	0.4	0.48	0.12	0	0	0	0	0.08	0	0.28	0
CnCHS3	0	0	0	0	0	0	0	0.18	0	0.42	0	0	0	0	0	0	0	0	0	0	0	0.31	0	0	0.89	1.38	0.81	0	0	0	0	0	0	0	0	0	1.08	2.78	2.42
CnCHS4	0	0.11	0	0	0.08	0	0.18	0.14	0	0	0.06	0.09	0.06	0	0	0.08	0.13	0	0	0	0	0.48	0.83	0.56	0.63	0.24	0.12	0	0	0	8.76	10.57	9.43	0.94	1.44	0.85	0.26	0.26	0.14
CnCHS5	6.46	0.35	0.32	0.15	0	0.18	0.7	2.13	0.5	0.93	1.72	0.94	0.07	0.49	0.21	0.14	0	0	0	0	0	6.89	13.64	6.91	0.95	1.21	0.97	0.12	0.23	0.07	0.69	0.69	1.34	20.65	22.81	19	2.63	2.81	2.36
CnCHS6	32.55	6.21	22.16	7.39	2.96	3.15	43.61	53.78	49.5	13.12	49.76	26.17	3.71	3.27	4.02	12.81	4.94	3.6	4.56	3.15	3.18	313.44	271.67	198.39	47.15	37.05	32.7	2.88	1.43	2.14	0.6	7.19	1.04	326.84	356.51	329.98	75.58	117.56	101.72
CnCHS7	139	42.86	99.07	23.02	15.83	24.03	160.3	166.11	192.09	62.39	274.27	143.63	8.61	8.81	9.2	14.21	6.69	5.57	13.8	17.67	14.14	2278.23	2054.59	1463.87	69.5	53.78	47.67	2.46	1.57	1.36	1.75	10.53	2.6	1910.28	2106.66	2072.72	659.19	1013.91	836.32
CnCHS8	0.18	0.27	0.35	0.13	0.17	0	0.36	1.41	0.44	1.09	1.27	0.8	0.26	0.22	0.24	0.31	0.26	0.48	0.07	0	0.18	4.88	7.39	3.83	1.66	2.29	0.8	0	0	0	13.5	18.55	12.55	8.95	11.41	10.2	1.34	2	2.13
CnCHS9	0	0	0.07	0.25	0.08	0.2	2.74	3.34	2.69	0	0.78	0.06	0	0	0.07	0	0	0	0	0	0	4.97	3.18	3.14	0	0	0	0.08	0	0	0	0	0	7.18	6.27	6.77	4.79	4.06	4.22
CnCHS10	22.94	2.89	12.96	14.96	2.84	5.13	25.93	31.07	21.42	15.75	23.16	9.64	14.64	10.37	11.74	143.17	119.99	91.18	0	0.5	1.17	2.56	4	3.17	2.92	1.7	0.54	62.31	45.63	59.34	0	0	0	69.11	57.2	58.65	0.86	1.87	1.65
CnCHS11	2.68	0.65	2.52	1.07	1.81	1.48	0.62	1.37	0.42	7.45	14.49	5.18	0	0.11	0.31	0.13	0.06	0.4	0.39	0	0.42	1.2	2.46	0.91	0	0	0	0	0	0	0	0	0	61.11	51.85	50.94	0.42	0.84	0.6
CnCHS12	5.99	1.05	2.81	1.18	0	0.43	8.77	5.87	7.45	0.38	5.72	2.45	0	0.53	0.4	0	0	0	0	0	0.16	28.79	22.26	22.73	0.12	0.89	0	0.33	0.16	0	0	0.19	0	25.82	19.99	26.79	10.74	17.69	12.74
CnCHS13	19.5	10.98	15.88	5.26	6.3	5.53	10.74	13.4	6.83	7.68	12.01	12.53	1.89	1.52	3.11	5.97	4.58	2.62	7.44	12.84	8.64	114.31	158.71	64.74	4.91	3.31	8.65	7.19	4.86	8.63	2.68	5.07	2.46	69.28	90.93	71.1	22.78	61.94	32.09
CnCHS14	222.04	56.9	145.89	37.93	19.97	27.65	264.76	284.15	305.95	88.7	364.58	192.33	17.46	20.83	24.23	43.8	23.35	10.25	25.18	18.02	17.99	2668.87	2220	1576.91	165.61	137.98	118.14	7.87	3.61	5.81	2.98	25.79	3.07	2539.12	2403.19	2446.98	771.68	1153	1047.61
CnCHS15	0	0.06	0	0	0	0.06	0	0.2	0	0.07	0	0	0.07	0	0	0	0	0	0	0	0	0	0	0	0	0	0	0	0.07	0	0.09	0	0	0	0	0.12	0.09	0	0.15
CnCHS16	0	0	0	0	0	0	0	0	0	0	0	0	0	0	0	0	0	0	0	0	0	0	0	0	0	0	0	0	0	0	0	0	0	0	0	0	0	0	0
